# Supplementary material for: The High Throughput Sequence Annotation Service (HT-SAS) – the shortcut from sequence to true Medline words
Source: BMC Bioinformatics. 2009 May 16;10:148. doi: 10.1186/1471-2105-10-148 (PMC2694793; doi:10.1186/1471-2105-10-148)
Supplement: Additional file 1 — Evaluation of HT-SAS using 100 random proteins from SGD. Data provided represents the evaluation of HT-SAS annotations compared with manually curated descriptions from SGD. [file 1471-2105-10-148-S1.xls]

## Sheet: 100_
		Evaluation of HT-SAS annotations using 100 random proteins from SGD.
	SGD ID	HT-SAS randomly drawn keyword	SGD description (words coloured red were found by HT-SAS with a high score ≤ -10)	sentence from medline abstract containing HT-SAS keyword	Is keyword correct?
1	YAR042W	osbp	Protein similar to mammalian oxysterol-binding protein; contains ankyrin repeats; localizes to the Golgi and the nucleus-vacuole junction	The Saccharomyces cerevisiae genome encodes seven homologues of the mammalian oxysterol-binding protein (OSBP), a protein implicated in lipid trafficking and sterol homeostasis.	yes
2	YBL013W	formylation	Methionyl-tRNA formyltransferase, catalyzes the formylation of initiator Met-tRNA in mitochondria; potential Cdc28p substrate	Initiation of protein synthesis in Saccharomyces cerevisiae mitochondria without formylation of the initiator tRNA	yes
3	YBL017C	sortilin	Type I transmembrane sorting receptor for multiple vacuolar hydrolases; cycles between the late-Golgi and prevacuolar endosome-like compartments	Expression of the 100-kDa neurotensin receptor sortilin during mouse embryonal development.	yes
4	YBL050W	snaps	Peripheral membrane protein required for vesicular transport between ER and Golgi and for the 'priming' step in homotypic vacuole fusion, part of the cis-SNARE complex; has similarity to alpha-SNAP	Homotypic vacuole fusion requires Sec17p (yeast alpha-SNAP) and Sec18p (yeast NSF).	yes
5	YBR263W	shm2	Mitochondrial serine hydroxymethyltransferase, converts serine to glycine plus 5,10 methylenetetrahydrofolate; involved in generating precursors for purine, pyrimidine, amino acid, and lipid biosynthesis; reverse reaction generates serine	Glycine metabolism in Candida albicans: characterization of the serine hydroxymethyltransferase (SHM1, SHM2) and threonine aldolase (GLY1) genes.	yes
6	YCL040W	glucokinase	Glucokinase, catalyzes the phosphorylation of glucose at C6 in the first irreversible step of glucose metabolism; one of three glucose phosphorylating enzymes; expression regulated by non-fermentable carbon sources	Structure of yeast glucokinase, a strongly diverged specific aldo-hexose-phosphorylating isoenzyme.	yes
7	YCR089W	mating	Cell wall adhesin, expressed specifically during mating; may be involved in maintenance of cell wall integrity during mating	A Saccharomyces gene family involved in invasive growth, cell-cell adhesion, and mating.	yes
8	YDL103C	glcnac	UDP-N-acetylglucosamine pyrophosphorylase, catalyzes the formation of UDP-N-acetylglucosamine (UDP-GlcNAc), which is important in cell wall biosynthesis, protein N-glycosylation, and GPI anchor biosynthesis	These results demonstrate that the UAP1 genes indeed specify eukaryotic UDP-GlcNAc pyrophosphorylase and that phosphomutase reaction precedes uridyltransfer.	yes
9	YDL122W	gly76	Ubiquitin-specific protease that removes ubiquitin from ubiquitinated proteins; cleaves at the C terminus of ubiquitin fusions irrespective of their size; capable of cleaving polyubiquitin chains	In eukaryotes, both natural and engineered ubiquitin (Ub) fusions to itself or other proteins are cleaved by processing proteases after the last (Gly76) residue of ubiquitin.	yes
10	YDR192C	rip1p	Subunit of the nuclear pore complex (NPC) that localizes exclusively to the cytoplasmic side; involved in RNA export, most likely at a terminal step; interacts with Gle1p	Gfd1p is not essential, interacts with Gle1p and Rip1p/Nup42p, and is found in the cytoplasm and at the nuclear rim.	yes
11	YDR123C	inositol	Component of the heteromeric Ino2p/Ino4p basic helix-loop-helix transcription activator that binds inositol/choline-responsive elements (ICREs), required for derepression of phospholipid biosynthetic genes in response to inositol depletion	Isolation and characterization of genes that promote the expression of inositol transporter gene ITR1 in Saccharomyces cerevisiae.	yes
12	YDR210W-B	ty4	Retrotransposon TYA Gag and TYB Pol genes; transcribed/translated as one unit; polyprotein is processed to make a nucleocapsid-like protein (Gag), reverse transcriptase (RT), protease (PR), and integrase (IN); similar to retroviral genes	We conducted a genome-wide survey of Saccharomyces cerevisiae retrotransposons and identified a total of 331 insertions, including 217 Ty1, 34 Ty2, 41 Ty3, 32 Ty4, and 7 Ty5 elements.	yes
13	YDR408C	gart	Phosphoribosyl-glycinamide transformylase, catalyzes a step in the 'de novo' purine nucleotide biosynthetic pathway	Clones were isolated that complement mutations in the yeast ADE2, ADE3, and ADE8 genes. The cDNA that complemented the ade8 (phosphoribosylglycinamide formyltransferase, GART)	yes
14	YDR468C	snares	Essential t-SNARE that forms a complex with Tlg2p and Vti1p and mediates fusion of endosome-derived vesicles with the late Golgi; binds the docking complex VFT (Vps fifty-three) through interaction with Vps51p	Intracellular membrane traffic is thought to be regulated in part by SNAREs, integral membrane proteins on transport vesicles	yes
15	YEL006W	ucp	Putative mitochondrial NAD+ transporter, member of the mitochondrial carrier subfamily (see also YIA6); has putative human ortholog	Brain mitochondrial carrier protein-1 (BMCP1) is a new member of the UCP family, but little is known about the gene regulation and the role of BMCP1 in the central nervous system.	yes
16	YER055C	phosphoribosyl	ATP phosphoribosyltransferase, a hexameric enzyme, catalyzes the first step in histidine biosynthesis; mutations cause histidine auxotrophy and sensitivity to Cu, Co, and Ni salts; transcription is regulated by general amino acid contro	The his1 gene in Saccharomyces cerevisiae codes for phosphoribosyl transferase	yes
17	YFL065C	tlc1	Putative protein of unknown function; induced by treatment with 8-methoxypsoralen and UVA irradiation	in which the TLC1 gene encoding the yeast telomerase template RNA had been disrupted	yes
18	YFR021W	autophagy	Phosphoinositide binding protein required for vesicle formation in autophagy and the cytoplasm-to-vacuole targeting (Cvt) pathway; binds both phosphatidylinositol (3,5)-bisphosphate and phosphatidylinositol 3-phosphate; WD-40 repeat protein	In addition, there exist both constitutive and regulated forms of autophagy.	yes
19	YGL018C	ssq1	Specialized J-protein that functions with Hsp70 in Fe-S cluster biogenesis in mitochondria, involved in iron metabolism; contains a J domain typical to J-type chaperones; localizes to the mitochondrial matrix	One sod1Delta suppressor represents SSQ1 which encodes a hsp70-type molecular chaperone found in the mitochondria.	yes
20	YGL038C	man8glcnac2	Mannosyltransferase of the cis-Golgi apparatus, initiates the polymannose outer chain elongation of N-linked oligosaccharides of glycoprotein	Structural analysis of the pyridylaminated (PA) neutral oligosaccharides released by hydrazinolysis and N-acetylation confirmed that the och1 mutation causes a complete loss of the alpha-1,6-polymannose outer chain, although the PA oligosaccharides (Man9GlcNAc2-PA and Man10GlcNAc2-PA), in which one or two alpha-1,3-linked mannose(s) attached to the endoplasmic reticulumn (ER)-form core oligosacch…	yes
21	YGL092W	nucleoporins	Essential nucleoporin, catalyzes its own cleavage in vivo to generate a C-terminal fragment that assembles into the Nup84p subcomplex of the nuclear pore complex, and an N-terminal fragment of unknown function that is homologous to Nup100p	Yeast nucleoporin mutants are defective in pre-tRNA splicing.	yes
22	YGL112C	tfiid	Subunit (60 kDa) of TFIID and SAGA complexes, involved in transcription initiation of RNA polymerase II and in chromatin modification, similar to histone H4	Molecular characterization of Saccharomyces cerevisiae TFIID.	yes
23	YGL255W	metal	High-affinity zinc transporter of the plasma membrane, responsible for the majority of zinc uptake; transcription is induced under low-zinc conditions by the Zap1p transcription factor	Members of the ZIP gene family, a novel metal transporter family first identified in plants, are capable of transporting a variety of cations, including cadmium, iron, manganese and zinc.	yes
24	YGR161W-B	ty4	Retrotransposon TYA Gag and TYB Pol genes; transcribed/translated as one unit; polyprotein is processed to make a nucleocapsid-like protein (Gag), reverse transcriptase (RT), protease (PR), and integrase (IN); similar to retroviral genes	We conducted a genome-wide survey of Saccharomyces cerevisiae retrotransposons and identified a total of 331 insertions, including 217 Ty1, 34 Ty2, 41 Ty3, 32 Ty4, and 7 Ty5 elements.	yes
25	YGR194C	xylulose	Xylulokinase, converts D-xylulose and ATP to xylulose 5-phosphate and ADP; rate limiting step in fermentation of xylulose; required for xylose fermentation by recombinant S. cerevisiae strains	We report the finding of a Saccharomyces cerevisiae gene necessary for growth in culture media with D-xylulose as the sole carbon source.	yes
26	YGR214W	ribosomal	Protein component of the small (40S) ribosomal subunit, nearly identical to Rps0Bp; required for maturation of 18S rRNA along with Rps0Bp; deletion of either RPS0 gene reduces growth rate, deletion of both genes is lethal	Screening of the complete genome sequence from the yeast Saccharomyces cerevisiae has enabled us to compile a complete list of the genes encoding cytoplasmic ribosomal proteins in this organism.	yes
27	YHR031C	pif1	DNA helicase involved in rDNA replication and Ty1 transposition; relieves replication fork pauses at telomeric regions; structurally and functionally related to Pif1p	The Saccharomyces cerevisiae Pif1p DNA helicase is the prototype member of a helicase subfamily conserved from yeast to humans. S. cerevisiae has two PIF1-like genes, PIF1 itself and RRM3, that have roles in maintenance of telomeric, ribosomal, and mitochondrial DNA.	yes
28	YHR038W	recycling	Mitochondrial ribosome recycling factor, essential for mitochondrial protein synthesis and for the maintenance of the respiratory function of mitochondria	Temperature-sensitive mutation in yeast mitochondrial ribosome recycling factor (RRF).	yes
29	YIL071C	pci8delta	Possible shared subunit of Cop9 signalosome (CSN) and eIF3, binds eIF3b subunit Prt1p, has possible dual functions in transcriptional and translational control, contains a PCI (Proteasome-COP9 signalosome (CSN)-eIF3) domain	we investigated the effects of deleting PCI8 on the total mRNA expression profile by oligonucleotide microarray analysis and found reduced mRNA levels for a subset of heat shock proteins in the pci8Delta mutant.	yes
30	YJL160C	pir3	Putative protein of unknown function; member of the PIR (proteins with internal repeats) family of cell wall proteins; non-essential gene that is required for sporulation; mRNA is weakly cell cycle regulated, peaking in mitosis	Three yeast genes, PIR1, PIR2 and PIR3, containing internal tandem repeats, are related to each other, and PIR1 and PIR2 are required for tolerance to heat shock.	yes
31	YKL112W	abf	DNA binding protein with possible chromatin-reorganizing activity involved in transcriptional activation, gene silencing, and DNA replication and repair	The gene encoding a yeast ARS-binding protein, ABF I, has been cloned by screening a genomic lambda gt11 library using monoclonal and polyclonal antibodies against ABF I	yes
32	YKL184W	odcs	Ornithine decarboxylase, catalyzes the first step in polyamine biosynthesis; degraded in a proteasome-dependent manner in the presence of excess polyamines	The C. albicans ornithine decarboxylase (ODC) showed high homology with other eukaryotic ODCs at both the amino acid and nucleic acid levels.	yes
33	YLR320W	mms22	Protein that acts with Mms1p in a repair pathway that may be involved in resolving replication intermediates or preventing the damage caused by blocked replication forks; required for accurate meiotic chromosome segregation	Mms22p protects Saccharomyces cerevisiae from DNA damage induced by topoisomerase II.	yes
34	YML058W-A	norf5	Protein involved in the Mec1p-mediated checkpoint pathway that responds to DNA damage or replication arrest, transcription is induced by DNA damage	NORF5/HUG1 is a component of the MEC1-mediated checkpoint response to DNA damage and replication arrest in Saccharomyces cerevisiae.	yes
35	YMR268C	u4	Splicing factor that reanneals U4 and U6 snRNPs during spliceosome recycling	Evidence for a Prp24 binding site in U6 snRNA and in a putative intermediate in the annealing of U6 and U4 snRNAs.	yes
36	YMR272C	fatty	Sphingolipid alpha-hydroxylase, functions in the alpha-hydroxylation of sphingolipid-associated very long chain fatty acids, has both cytochrome b5-like and hydroxylase/desaturase domains, not essential for growth	Fah1p, a Saccharomyces cerevisiae cytochrome b5 fusion protein, and its Arabidopsis thaliana homolog that lacks the cytochrome b5 domain both function in the alpha-hydroxylation of sphingolipid-associated very long chain fatty acids.	yes
37	YNL103W	sulfur	Leucine-zipper transcriptional activator, responsible for the regulation of the sulfur amino acid pathway, requires different combinations of the auxiliary factors Cbf1p, Met28p, Met31p and Met32p	MET4, a leucine zipper protein, and centromere-binding factor 1 are both required for transcriptional activation of sulfur metabolism in Saccharomyces cerevisiae.	yes
38	YOL119C	mct2	Protein with similarity to mammalian monocarboxylate permeases, which are involved in transport of monocarboxylic acids across the plasma membrane; mutant is not deficient in monocarboxylate transport	Cloning of the monocarboxylate transporter isoform MCT2 from rat testis provides evidence that expression in tissues is species-specific and may involve post-transcriptional regulation.	yes
39	YOL165C	aad	Putative aryl-alcohol dehydrogenase with similarity to P. chrysosporium aryl-alcohol dehydrogenase; mutational analysis has not yet revealed a physiological role	Putative aryl-alcohol dehydrogenase with similarity to P. chrysosporium aryl-alcohol dehydrogenase; mutational analysis has not yet revealed a physiological role	yes
40	YOR113W	ppel	Zinc-finger transcription factor, involved in induction of CLN3 transcription in response to glucose; genetic and physical interactions indicate a possible role in mitochondrial transcription or genome maintenance	Isolation of cDNA clones for 42 different Krü(ppel)-related zinc finger proteins expressed in the human monoblast cell line U-937	yes
41	YOR159C	snRNA	Core Sm protein Sm E; part of heteroheptameric complex (with Smb1p, Smd1p, Smd2p, Smd3p, Smx3p, and Smx2p) that is part of the spliceosomal U1, U2, U4, and U5 snRNPs; homolog of human Sm E	All Sm proteins contain a sequence signature, the Sm domain, also found in two yeast Sm-like proteins associated with the U6 snRNA.	yes
42	YOR230W	wd	Transcriptional modulator involved in regulation of meiosis, silencing, and expression of RNR genes; required for nuclear localization of the ribonucleotide reductase small subunit Rnr2p and Rnr4p; contains WD repeats	Mutational analysis revealed that two conserved domains (NEE box and a WD repeat motif) are required for Ume1p-dependent repression.	yes
43	YPL127C	linker	Histone H1, a linker histone required for nucleosome packaging at restricted sites; suppresses DNA repair involving homologous recombination; not required for telomeric silencing, basal transcriptional repression, or efficient sporulation	The deduced peptide sequence presents the characteristic three-domain structure of metazoan linker histones, with a central globular region	yes
44	YPL179W	catalytic	Putative protein serine/threonine phosphatase; null mutation enhances efficiency of translational suppressors	The C-terminal half of each molecule is 93% identical in PPZ1 and PPZ2, and comprises the protein-phosphatase catalytic domain.	yes
45	YPL220W	l10a	N-terminally acetylated protein component of the large (60S) ribosomal subunit, nearly identical to Rpl1Bp and has similarity to E. coli L1 and rat L10a ribosomal proteins; rpl1a rpl1b double null mutation is lethal	The primary structure of rat ribosomal protein L10a.	yes
46	YDR196C	dephospho	Putative dephospho-CoA kinase (DPCK) that catalyzes the final step in Coenzyme A biosynthesis; essential for viability; the authentic, non-tagged protein is detected in highly purified mitochondria in high-throughput studies	Sequence alignments suggested that the protein possesses both phosphopantetheine adenylyltransferase and dephospho-CoA kinase domains.	yes
47	YGL155W	geranylgeranyltransferase	Beta subunit of geranylgeranyltransferase type I, catalyzes geranylgeranylation to the cysteine residue in proteins containing a C-terminal CaaX sequence ending in Leu or Phe; has substrates important for morphogenesis	Protein geranylgeranyltransferase of Saccharomyces cerevisiae is specific for Cys-Xaa-Xaa-Leu motif proteins and requires the CDC43 gene product but not the DPR1 gene product.	yes
48	YOR372C	forkhead	Transcriptional activator essential for nuclear division; localized to the nucleus; essential component of the mechanism that activates the expression of a set of late-S-phase-specific genes	Here, we demonstrate that the forkhead-associated (FHA) domain of Fkh2p directs cell cycle-regulated transcription and that the activity of this domain is dependent on the coactivator Ndd1p.	yes
49	YOR394W	tir3	Putative protein of unknown function	The DAN/TIR mannoprotein genes of Saccharomyces cerevisiae (DAN1, DAN2, DAN3, DAN4, TIR1, TIR2, TIR3 and TIR4) are expressed in anaerobic cells while the predominant cell wall proteins Cwp1 and Cwp2 are down-regulated.	yes
50	YOR149C	adds	Alpha 1,2-mannosyltransferase involved in glycosyl phosphatidyl inositol (GPI) biosynthesis; required for addition of the fourth, side branching mannose to the GPI core structure	Smp3-related proteins are encoded in the genomes of Schizosaccharomyces pombe, Candida albicans, Drosophila melanogaster, and Homo sapiens and form a subgroup of a family of proteins, the other groups of which are defined by the Pig-B(Gpi10) protein, which adds the third GPI mannose	yes/no - describes the activity
51	YNR065C	receptor	Protein of unknown function; protein-protein interactions suggest a possible role in actin patch formation; YNR065C is not an essential gene	The sorting receptor for yeast vacuolar carboxypeptidase Y is encoded by the VPS10 gene	hypothesis
52	YMR291W	cam	Putative kinase of unknown function; green fluorescent protein (GFP)-fusion protein localizes to the cytoplasm and nucleus; YMR291W is not an essential gene	The multifunctional Ca2+/calmodulin-dependent protein kinase (CaM kinase) family, consisting of CaM kinases I, II and IV, have all been detected within the nucleus and each may serve as a mediator of nuclear Ca2+ signals	hypothesis
53	YJR134C	myosin	Protein of unknown function, required for wild-type growth rate on galactose and mannose; localizes to COPI coated vesicles and the Golgi apparatus	We isolated the previously identified Saccharomyces protein Mlp1p (myosin-like protein)	hypothesis
54	YIR035C	11beta	Putative cytoplasmic protein of unknown function	11beta-hydroxysteroid dehydrogenase and glucocorticoid receptor messenger	hypothesis
55	YIL094C	isopropylmalate	Homo-isocitrate dehydrogenase, an NAD-linked mitochondrial enzyme required for the fourth step in the biosynthesis of lysine, in which homo-isocitrate is oxidatively decarboxylated to alpha-ketoadipate	Molecular and phylogenetic characterization of isopropylmalate dehydrogenase of a thermoacidophilic archaeon, Sulfolobus sp. strain 7.	description of homolog
56	YHR004C	phroneproi	Catalytic subunit of Nem1p-Spo7p phosphatase holoenzyme, which regulates nuclear growth by controlling recruitment of Pah1p onto promoters of phospholipid biosynthetic genes; required for normal nuclear envelope morphology and sporulation	In a screen for genes expressed in neural tissues and pronephroi, we isolated a novel gene, named dullard.	description of homolog
57	YDR373W	kv4	N-myristoylated calcium-binding protein that may have a role in intracellular signaling through its regulation of the phosphatidylinositol 4-kinase Pik1p; member of the recoverin/frequenin branch of the EF-hand superfamily	Frequenin, a Ca(2+)-binding protein, has previously been implicated in the regulation of neurotransmission, possibly by affecting ion channel function. Here, we provide direct evidence that frequenin is a potent and specific modulator of Kv4 channels, the principal molecular components of subthreshold activating A-type K(+) currents.	description of homolog
58	YDR331W	legumain	ER membrane glycoprotein subunit of the glycosylphosphatidylinositol transamidase complex that adds glycosylphosphatidylinositol (GPI) anchors to newly synthesized proteins; human PIG-K protein is a functional homolog	Identification of the active site of legumain links it to caspases, clostripain and gingipains in a new clan of cysteine endopeptidases	NO
59	YEL017C-A	methanol	Proteolipid associated with plasma membrane H(+)-ATPase (Pma1p); regulates plasma membrane H(+)-ATPase activity; nearly identical to PMP1	The sequence of the corresponding gene, called PMP2, is 92% identical to the PMP1 gene sequence. PMP2 encodes a 43-amino acid polypeptide that can be extracted from the membrane with chloroform/methanol.	NO
60	YIL149C	desmoplakin	Myosin-like protein associated with the nuclear envelope, connects the nuclear pore complex with the nuclear interior; involved in the Tel1p pathway that controls telomere length	Molecular structure of the human desmoplakin I and II amino terminus.	NO
61	YMR229C	genomovar	RNA binding protein with preference for single stranded tracts of U's involved in synthesis of both 18S and 5.8S rRNAs; component of both the ribosomal small subunit (SSU) processosome and the 90S preribosome	Hybridisation results with the rpsA PCR-products showed reliable identification of the reference strains to species and genomovar level.	NO
62	YNR011C	prp22	RNA-dependent ATPase in the DEAH-box family, required for activation of the spliceosome before the first transesterification step in RNA splicing	The Cdc28 protein is most similar to the Prp2, Prp16, and Prp22 proteins from budding yeast, which are required for the splicing of mRNA precursors.	NO
63	YDR012W	laevis	Protein component of the large (60S) ribosomal subunit, nearly identical to Rpl4Ap and has similarity to E. coli L4 and rat L4 ribosomal proteins	Ribosomal protein L2 in Saccharomyces cerevisiae is homologous to ribosomal protein L1 in Xenopus laevis. Isolation and characterization of the genes.	NO
