# Supplementary material for: The High Throughput Sequence Annotation Service (HT-SAS) – the shortcut from sequence to true Medline words
Source: BMC Bioinformatics. 2009 May 16;10:148. doi: 10.1186/1471-2105-10-148 (PMC2694793; doi:10.1186/1471-2105-10-148)
Supplement: Additional file 3 — Annotation of genes expressed exclusively during blood stages of Plasmodium bergei using HT-SAS. Data provided compares PlasmoDB, UniProt and HT-SAS annotations of Plasmodium genes, expressed exclusively during blood stages. [file 1471-2105-10-148-S3.xls]

## Sheet: Sheet1
	Annotation of genes expressed exclusively during blood stages of Plasmodium bergei using HT-SAS.
		Proteins for which HT-SAS improved the original annotations are green. Proteins for which HT-SAS provided completely novel annotations are red.
	Gene	PlasmoDB	UniProt	UniProt ID	HTSAS keywords	manual annotation
1	PB000739.02.0	binding protein, putative	binding protein	Q4YBR9	skb1 shk1 hsl7 prmt5 skb1hs hsl7p jbp1 methyltransferase methyltransferases p21	Protein arginine methyltransferase (PRMT/SKB1/SHK1)
2	PB000805.02.0	RNA binding protein, putative	Rna binding protein, putative, fragment	Q4YV22	hnrnp rna poly ribonucleoprotein binding a1 pabp heterogeneous pab1 rnp	PAB like poly A binding protein
3	PB001111.01.0	splicing factor, putative	Splicing factor, putative	Q4YYJ2	asf sf2 splicing sr pre srp30c alternative splice atsrp34 serine	ASF/SF2-like pre-mRNA splicing factor
4	PB000004.00.0	vesicle transport protein, putative	Vesicle transport protein, putative	Q4Z7W2	vps33 vacuolar vacuole vacuoles sorting vps33p kitamoto ohsumi slp1 anraku	VPS33-like vacuolar sorting protein (identical to slp1)
5	PB300597.00.0	band 7-related protein, putative	Band 7-related protein, putative	Q4YIH9	stomatin 9p13 epb72 slp af190167 huslp2 mechanoreception stomatocytosis partitions rafts	Stomatin like protein involved in mechanoreception, absent in stomatocytosis
6	PB301388.00.0	proliferation-associated protein 2g4, putative	Proliferation-associated protein 2g4, putative	Q4YDT0	ebp1 2g4 erbb pa2g4 p38 cycle proliferation au565 heregulin erbb3	Proliferation-associated protein EPB1 (2G4) protein, interacting with ERP3 and probably involved in ERPB3 signalling pathway and cell cycle regulation.
7	PB000862.03.0	RNA binding protein, putative	Rna binding protein, putative, fragment	Q4YNU7	cug elav celf etr rna myotonic eden celf4 bruno ctnt	CUG like RNA binding protein (member of CELF family), splicing regulator. Involved in myotonic dystrophy.
8	PB000229.02.0	pre-mRNA splicing factor, putative	Pre-mRNA splicing factor, putative	Q4YXA9	sf2 asf splicing sr pre alternative splice srp30c atsrp34 srp55	pre-mRNA splicing factors rich in arginine/serine (SR type).
9	PB000549.03.0	ubiquitin-conjugating enzyme e2-17 kDa, putative	Ubiquitin-conjugating enzyme e2-17 kDa	Q4YQ76	toes fore ft1 ft thymic hyperplasia limbs programmed	Protein homologous to FT1, which is related to ubiquitin-conjugating enzymes. Its deletion in mouse causes fused toes and thymic hyperplasia.
10	PB000051.00.0	DNA-directed RNA polymerase II, putative	DNA-directed RNA polymerase II, putative	Q4Z7P9	rpb3 polymerase polymerases ii rna subunit rpc40 subunits yeast largest	A putative RPB3 pylymerase-II subunit.
11	PB001171.02.0	vacuolar sorting protein 35, putative	Vacuolar sorting protein 35	Q4YTT8	vps35 sorting vps35p retromer vacuolar proprb delivery missorts propra proalp	VSP35-like vacuolar sorting protein
12	PB000636.02.0	conserved hypothetical protein	putative uncharacterized protein	Q4YVM4	aaa yta10 mitochondrial paraplegin mitochondria ftsh atpases paraplegia spastic yta12p	Protein homologous to Phil1 from Toxoplasma Gondi, apical protein concentrated just basal to conoid
13	PB000162.00.0	conserved hypothetical protein	Putative uncharacterized protein	Q4YC28	ferlin otoferlin dysferlin ferlins otof dysf misfire sneaky pmbd c2	YTA10 like mitochonrial protease
14	PB001012.01.0	conserved hypothetical protein	Putative uncharacterized protein	Q4YYZ4	yme1p yme1 ftsh aaa ftsh4 atftsh11 ftsh11s atftsh4 mitochondrial inner	Mitochondrial YME1p like protease
15	PB000011.01.0	conserved hypothetical protein	Putative uncharacterized protein	Q4Z2S6	Senataxin aoa2 setx apraxia als4 sen1p oculomotor helicase ataxia sen1	Senataxin like RNA helicase
16	PB000995.02.0	conserved hypothetical protein	Putative uncharacterized protein	Q4YUB8	gvhd genomics tip sciences implemented graft immunomodulatory algorithms	T-cell imunomodulatory protein
17	PB000872.00.0	conserved hypothetical protein	Putative uncharacterized protein	Q4Z4G1	clpb hsp100 chaperone aggregated dnak atp atpase disaggregating clp tclpb	Clpb like chaperone from family HSP100
18	PB001229.02.0	conserved hypothetical protein	Putative uncharacterized protein	Q4YTL3	sec1 sec1p syntaxin vesicle vps45p vps45 munc rbsec1 snare unc	Sly1 like vesicle transport related protein
19	PB000828.01.0	conserved hypothetical protein	Putative uncharacterized protein	Q4YZN6	transformer tra2 tra doublesex splicing sex drosophila dsx tra2b tra2a	Homolog of transformer (Tra2), an RNA-binding protein, is an important regulator in Drosophila sex determination.
20	PB000190.00.0	conserved hypothetical protein	Putative uncharacterized protein	Q4Z775	copii sec31p sec31a sec31 vesicle coat er endoplasmic sec13p reticulum	Sec21p like protein.A putative component of COPII coat involved in intracellular vesicle transport
21	PB000019.02.0	conserved hypothetical protein	Putative uncharacterized protein	Q4YY58	ppil4	Peptidyl-prolyl cis-trans isomerase-like 4 ppil4 like protein
22	PB000833.01.0	conserved protein, putative	Conserved protein, putative	Q4YCB7	lis1 lissencephaly dynein migration neuronal prp19 microtubule dynactin acetylhydrolase microtubules	LIS1 binds dynein and the dynein-associated proteins Nde1 (formerly known as NudE), Ndel1 (formerly known as NUDEL), and CLIP-170, as well as the catalytic alpha dimers of brain cytosolic platelet activating factor acetylhydrolase (PAF-AH).
23	PB001627.02.0	conserved hypothetical protein	Putative uncharacterized protein	Q4YSG6	pitrilysin prep degrading metalloprotease mitochondria dually presequence degrade thaliana chloroplasts	A putative zinc metalloprotease involved in degrading targeting peptides in mitochondria and chloroplasts belonging to petrilisin family.
24	PB000639.03.0	conserved hypothetical protein	Putative uncharacterized protein	Q4YPU9	autophagy wipi49 atg18 propellers hwipi phosphoinosides wipi vacuole autophagosomal propeller	ATG18 like protein involved in autphagy.
25	PB001039.01.0	conserved hypothetical protein	Putative uncharacterized protein	Q4YYV1	cyclase cap adenylyl ras morphological nutritional caps yeast cap1 srv2p	A putative cyclase adenylate associated protein.
26	PB000338.00.0	protein, putative	Conserved protein, putative	Q4Z6K6	kelch btb keap1 nrf2 poz brac bric tramtrack nd1 actin	A putative actin-binding, kelch-like protein
27	PB000097.03.0	hypothetical protein	Putative uncharacterized protein	Q4YRW2	nucleotidyltransferase ctp cca1 trna atp cca fermentable shorter ts352 af098803	A putative ATP (CTP):tRNA nucleotidyltransferase.
28	PB000887.00.0	hypothetical protein	Putative uncharacterized protein	Q4Z4D7	microtubular cylindrical tea1p tea1 fission dyrk microtubules pom1p grow	A putative homolog of fission yeast cell pollarity Tea1- a protein interacting with microtubular cytosceleton.
29	PB000392.02.0	hypothetical protein	Putative uncharacterized protein	Q4YWK0	psychrophile shewanella ptpase aizono captpase tsuruta cold	A homolog of psychrophilic phosphatase I from Shewanella sp. , which is a cold enzyme that was found as a novel protein-tyrosine-phosphatase.
30	PB000473.03.0	hypothetical protein	Putative uncharacterized protein	Q4YWK0	pll1 poltergeist clv clavata1 clv1 2c pll4 pll2 pll3 pll5	A putative PLL1 like phosphatase (pll1 phosphatases are ivolved in plant development regulation)>
31	PB001039.00.0	hypothetical protein	Putative uncharacterized protein	Q4Z3V1	eif2a ygr054w deltaeif2a eif5b ribosomes met sick trna 2a slow	An eukaryotic initiation factor 2A
32	PB001149.01.0	hypothetical protein	Putative uncharacterized protein	Q4YYD3	sec13 copii sec13p coat transport er endoplasmic reticulum vesicle sec23	Sec13 like protein, probably involved in secretory pathway.
33	PB000848.00.0	hypothetical protein	Putative uncharacterized protein	Q4Z4K0	aldo keto tas reductase wu3610 leu308 haemoparasite tyra14	A putative NADP(H)-dependent like aldo-keto reductase
34	PB000310.01.0	hypothetical protein	Putative uncharacterized protein	Q4Z1N2	rio1p rio1 rio 60000da sudd founding rrp10p bimd6 archaebacteria suda	A putative rio-type protein kinase.
35	PB000603.00.0	hypothetical protein	Putative uncharacterized protein	Q4Z5H7	als2 alsin amyotrophic sclerosis morn juvenile jpls lateral als2cl doubt	Alsin like a guanine nucleotide exchange factor.
36	PB001435.02.0	diphthine synthase, putative	diphthine synthase	Q4YT00	conoid photosensitized iodonaphthalene phil1 fluorochromes photosensitization photosensitizing	Dipthine synthase
37	PB000505.02.0	ferlin, putative	Ferlin putative	Q4YW56		Ferlin putative
38	PB000065.02.0	signal recognition particle receptor alpha subunit, putative	Signal recognition particle receptor alpha subunit, putative	Q4YXZ5	particle srp recognition ffh signal srp54 ftsy gtp translocation nascent	SRP (signal recognition particle) receptor, subunit alpha protein
39	PB000468.02.0	eukaryotic translation initiation factor 5, putative	Eukaryotic translation initiation factor 5, putative	Q4YWB	eif initiation 40s eukaryotic translation gtp ribosomal hydrolysis factor eif5	Eukaryotic translation initiation factor eif5
40	PB000884.03.0	conserved hypothetical protein	Putative uncharacterized protein	Q4YNQ2	unhatched stylet	Homology seemed be week
41	PB000193.03.0	myosin A tail domain interacting protein MTIP, putative	Myosin A tail domain interacting protein MTIP, putative	Q4YRL0	gliding actomyosin apicomplexan moves penetration trap imc tgmlc1 microneedle mtip	Myosin A tail domain interacting protein (MTIP) localizes to the inner membrane involved in host invasion and gliding motility.
42	PB000172.01.0	merozoite surface protein 1, precursor, putative	Merozoite surface protein 1	Q4Z273	merozoite plasmodium falciparum malaria surface vivax msp parasites parasite 42kda	MSP1 protein
43	PB000893.01.0	fibrillarin, putative	Fibrillarin, putative	Q4YZF4	fibrillarin nucleolar nop1 nucleolus fibrillarins rnas rrna scleroderma methylation ribosomal	Rna o-methyltransefrase fibrillarin
44	PB000470.01.0	nucleolar protein NOP5, putative	Nucleolar protein NOP5, putative	Q4Z166	nop56p nop58p prp31p fibrillarin pre prpf31 nucleolar nop1p nop56 prp31	Nucleolar nop5 like protein, involved in pre-RNA processing
45	PB000992.02.0	vacuolar type H+translocating inorganic pyrophosphatase, putative	Vacuolar-type H+-translocating inorganic pyrophosphatase, putative	Q4YUC1	pyrophosphatase ppase vacuolar translocating ppases inorganic proton avp1 pyrophosphatases pyrophosphate	A putative vacuolar H(+)-translocating inorganic pyrophosphatase.
46	PB000451.03.0	AMP deaminase, putative	AMP deaminase, putative	Q4YQK3	diphthamide diphtheria dph5 diphthine adp methyltransferase vanness enzymically elongation ribosyl	AMP-deaminase
47	PB000669.02.0	actin, putative	Actin, putative	Q4YVG6	actin actins lobose amoebozoa amoebae introns gymnamoebia archamoebae intron entamoebids	Actin-related protein.
48	PB000726.02.0	cGMP-dependent protein kinase 1, beta isozyme, putative	CGMP-dependent protein kinase 1, beta isozyme, putative	Q4YVB8	kinase camp catalytic cgmp subunit pka calpha kinases capk pkg	Cyclic GMP-dependent kinase
49	PB000735.02.0	exosome complex exonuclease rrp4, putative	Exosome complex exonuclease rrp4, putative	Q4YBS3	rrp4 rrp4p 8s 7s rrnas exoribonuclease its2 monophosphates rrna spacer	RRP4 3'-->5' exoribonuclease
50	PB000011.00.0	heat shock protein, putative	There is no uniprot entry, as sequence contain stop codon		hsp90 shock heat grp94 chaperone endoplasmic reticulum gp96 hsp81 hsp108	Hsp90 chaperone
51	PB000852.01.0	Pbfam1 protein	Pb-fam-1 protein	Q4YZL9	yoelii malaria 3d7 subtelomeric falciparum plasmodium	No good description.
52	PB000327.03.0	reticulocyte binding protein 2 homolog a, putative	Reticulocyte binding protein 2 homolog a, putative	Q4YR36	vivax plasmodium reticulocyte rhoptry pvrbp2 yoelii erythrocyte malaria merozoite invasion	Reticulocyte binding protein 2
53	PB001632.02.0	cell differentiation protein rcd1, putative	Cell differentiation protein rcd1, putative	Q4YSG0	rcd1 invoked ste11 fertile sterile tp8 stichosome nematodes nutrient yeasts	Homolog of rcd1 a key factor required for nitrogen starvation-induced sexual development of fission yeast.
54	PB000638.02.0	choline kinase, putative	Choline kinase, putative	Q4YVM4	choline ethanolamine kinase cdp phosphatidylcholine kinases phosphatidylethanolamine yamashita ek cka	choline kinase
55	PB000821.01.0	apical membrane antigen 1 precursor, putative	Apical membrane antigen 1, putative	Q4YZP5	plasmodium apical ama1 ama falciparum vaccine malaria antigen reichenowi candidate	Apical membrane protein AMA1
56	PB001222.02.0	aspartate carbamoyltransferase, putative	Aspartate carbamoyltransferase, putative	Q4YTM8	aspartate pyrimidine atcase dihydroorotase transcarbamoylase transcarbamylase cad carbamoyl carbamoyltransferase synthetase	Aspartate carbamoyltransferase, putative
57	PB000900.02.0	ethanolaminephosphate cytidylyltransferase, putative	Ethanolamine-phosphate cytidylyltransferase	Q4YUP0	cytidylyltransferase ctp phosphocholine phosphatidylcholine cct cytidylyltransferases cdp cctalpha amphipathic enzyme	A putative phosphoethanolamine cytidylyltransferase.
58	PB000713.00.0	coatamer protein, beta subunit, putative	Coatamer protein, beta subunit, putativ	Q4Z519	cop coatomer golgi coated clathrin vesicles coat er reticulum endoplasmic	Coatamer protein, beta subunit.
59	PB000459.03.0	acetylCoA synthetase, putative	Acetyl-CoA synthetase, putative	Q4YQI7	acetyl synthetase acetate coa acs coenzyme faca enzyme nidulans aspergillus	A putative acetyl-CoA synthetase .
60	PB000626.00.0	PP1-like protein serine/threonine phosphatase, putative	Serine/threonine protein phosphatase (EC 3.1.3.16)	Q4Z5E3	phosphatase pp1 phosphatases catalytic 2a threonine pp2a serine pp1c subunit	A putative serine-threonine phosphatase.
61	PB000482.00.0	histidine -- tRNA ligase, putative	Histidine--tRNA ligase, putative	Q4Z600	histidyl trna synthetase synthetases hrs aminoacyl hts1 hisrs ho3 bidirectional	A putative histidine t-rna ligase.
62	PB001331.02.0	cytochrome c, putative	Cytochrome c, putative	Q4YTB6	cytochrome cytochromes iso ls23 boston 7bq sup publication supplementary spa	A putative cytochrome C
63	PB001042.03.0	ribosomal protein L32, putative	Ribosomal protein L32, putative	Q4YN28	rp49 subobscura ribosomal ost o3 arrangements obscura madeirensis bifasciata guanche	A putative ribosomal protein L32
64	PB000979.02.0	regulator of chromosome condensation protein, putative	Regulator of chromosome condensation protein, putative	Q4YUD6	rcc1 tsbn2 srm1 condensation prp20 bj1 bhk21 mitosis premature temperature	A putative rcc1 like regulator of chromosome condensation.
65	PB000096.01.0	hypothetical protein	Putative uncharacterized protein	Q4Z2G8	imc1 cytoplasma	The homology with IMC1 protein is very doubful.
66	PB000772.02.0	actin, putative	Actin, putative	Q4YBR6	actin actins muscle intron untranslated introns cytoplasmic act88f cytoskeletal vertebrate	A putative actin.
67	PB000897.00.0	orotidine-monophosphate-decarboxylase, putative	Orotidine 5'-phosphate decarboxylase	Q4Z4C3	orotidine pyrimidine monophosphate decarboxylase deltabop deltaura3	A putative orotidine-5'-monophosphate decarboxylase
68	PB001068.01.0	protein kinase, putative	Protein kinase, putative	Q4YYQ9	kinase calmodulin kinases camki cam par ca2 doublecortin camk snf1	A putative CAM like Ca(2+)/calmodulin-dependent protein kinase
69	PB000973.03.0	farnesyl pyrophosphate synthase, putative	Farnesyl pyrophosphate synthase	Q4YND9	farnesyl diphosphate synthase isoprenoid fpp fpps dimethylallyl geranyl isopentenyl fps	A putative farnesyl diphosphate synthase
70	PB000434.02.0	vacuolar protein sorting 29, putative	Vacuolar protein sorting 29, putative	Q4YBW0	vps26p vps29p vps35p retromer vps29 vps35 retrograde	A putative vacuolar sorting protein
71	PB300308.00.0	aminomethyltransferase, mitochondrial precursor, putative	Aminomethyltransferase, mitochondrial, putative	Q4YK37	glycine hyperglycinemia nonketotic cleavage aminomethyltransferase nkh decarboxylase chicken amt bovine	A putative aminomethyltransferase gene.
72	PB000668.01.0	101 kd malaria antigen, putative	101 kd malaria antigen, putative	Q4Z0C7	pkmsp pcymsp merozoite merozoites pvmsp cynomolgi knowlesi abra falciparum msp	A merozoite surface protein-9 of Plasmodium parasites
73	PB000532.02.0	cAMP-dependent protein kinase catalytic subunit, putative	CAMP-dependent protein kinase catalytic subunit, putative	Q4YW20	kinase camp catalytic sgk subunit cgmp kinases pka threonine glucocorticoid	A cAMP-dependent protein kinase catalytic subunit
74	PB000902.01.0	aspartate aminotransferase, putative	Aspartate aminotransferase, putative	Q4YZE6	aminotransferase aspartate mitochondrial aspat cytosolic aminotransferases isoenzymes pig aat aat2	A putative aspartate aminotransferase
75	PB000868.02.0	eukaryotic initiation factor, putative	Eukaryotic initiation factor, putative	Q4YUT4	4a dead helicase eif initiation eif4a translation box helicases eukaryotic	An eukaryotic translation initiation factor 4A, eIF-4A.
76	PB000108.03.0	cysteine protease, putative	Cysteine protease, putative	Q4YZE6	schizont plasmodium falciparum p126 antigen serine polyserine sera reinforce trophozoite	A serine repeat like antigen
77	PB000443.01.0	DNAJ-like Sec63 homologue, putative	DNAJ-like Sec63 homologue, putative	Q4Z197	sec63 sec63p dnaj htid translocation endoplasmic reticulum 200kd er u5	A DnaJ-like Sec63p homolog.
78	PB301484.00.0	RNAse L inhibitor protein, putative	RNAse L inhibitor protein, putative	Q4YDA5	rli rnase 5a inhibitor hp68 interferon capsids endoribonuclease antiviral 500s	A puative RNAse L inhibitor.
79	PB000282.01.0	erythrocyte binding antigen 140, putative	Erythrocyte binding antigen 140, putative	Q4Z1T1	plasmodium duffy vivax erythrocyte eba dbpii invasion merozoite psieba parasites	A putative duffy like erythrocyte binding protein.
80	PB000618.02.0	arsenical pump-driving ATPase, putative	Arsenical pump-driving ATPase, putative	Q4YVP3	arsa arsenic arsenite harsa arr4p atpase pump arsb hasna ydl100c	An arsenic-translocating (ARSA) ATPase like protein
81	PB000695.01.0	transcription elongation factor s-ii, putative	Transcription elongation factor s-ii, putative	Q4Z081	tfiis elongation sii factor transcription ii ppr2 rna tcea3 tcea	A putative transcriptional elongation factor TFIIS.
82	PB000522.03.0	rac-beta serine/threonine protein kinase, putative	Rac-beta serine/threonine protein kinase, putative	Q4YQB2	kinase akt kinases pkb s6 pkc sgk threonine phosphorylation catalytic	A PfPKB lprotein kinase B-like enzyme
83	PB001654.02.0	multidrug resistance protein 2, putative	Multidrug resistance protein 2	Q4YSC5	mdr1 abc transporter atm1 atm1p multidrug cassette mdr mdr3 atp	A putative multidrug resistance protein.
84	PB000442.03.0	merozoite surface protein 7, putative	Merozoite surface protein 7, putative	Q4YB67	msp6 msp7 msp1 ym schizonts yoelii merozoites merozoite shed cleave	A merozoite surface protein 7.
85	PB000093.00.0	myosin-like protein, putative	Myosin-like protein, putative	Q4Z7K3	heavy myosin myosins chain actin unconventional cardiac muscle motor head	A myosine like A/B protein
86	PB001372.02.0	vesicle transport protein, putative	Vesicle transport protein, putative	Q4YT55	copii sec24p sec23p sec24 vesicles cargo coat endoplasmic reticulum sec23	A putative sec24 protein involved in vesicular transport.
87	PB000779.00.0	rhoptry-associated protein 1, putative	Rhoptry-associated protein 1, putative	Q4Y9Z7	rhoptry falciparum plasmodium rap saimiri protective rap1 p82 monkeys malaria	A putative rhoptry associated protein 1
88	PB000533.03.0	DEAD-box subfamily ATP-dependant helicase, putative	DEAD-box subfamily ATP-dependant helicase	Q4YQ98	ddx1 retinoblastoma dead 79d4 elevated box hudbp vasa	An unconventional type of apicomplexan myosins
89	PB001069.00.0	myosin a, putative	Myosin A (Myosin a, putative)	Q9GT15	myosin myosins heavy unconventional actin motor head deafness iq tail	A putative ddx1 helicase.
90	PB001070.00.0	phosphoenolpyruvate carboxykinase, putative	Phosphoenolpyruvate carboxykinase, putative	Q4Z3Q8	carboxykinase phosphoenolpyruvate pck pepck pcka atp pck1 pcks pep carboxykinases	A putative phosphoenolpyruvate carboxykinase
91	PB000567.03.0	inorganic pyrophosphatase, putative	Inorganic pyrophosphatase, putative	Q4YQ49	inorganic pyrophosphatase ppase pyrophosphatases pyrophosphate ppa2 ppa1 soluble sppases sppase	A putative ionorganic pyrophosphatase
92	PB000417.00.0	ribosomal protein L3, putative	Ribosomal protein L3	Q4Z691	l3 rpl3 ribosomal rpl3b tarpl3 rpl3a qfhs deoxynivalenol mycotoxins don	A putative ribosomal protein L3
93	PB000470.03.0	octapeptide-repeat antigen, putative	Octapeptide-repeat antigen, putative	Q4YB64	acyl coa synthetase fatty acs3 synthetases acs acs2 arachidonate faa2p	A putative acyl coa synthetase.
94	PB001106.00.0	pyruvate kinase, putative	Pyruvate kinase	Q4Z3L7	pyruvate kinase fructose bisphosphate pyk allosteric phosphoenolpyruvate fbp adp rabbit	A putative pyruvate kinase.
95	PB000615.00.0	DNA polymerase delta small subunit, putative	A DNA polymerase delta	Q4Z5F9	delta pold2 hys2 polymerase pol3 subunit proliferating replication subunits pol	Dna polymerase delta subunit.
96	PB300407.00.0	glutathione synthetase, putative	Glutathione synthetase, putative	Q4YJJ0	hgsh homoglutathione glutathione gsh gshs hgshs synthetase thiols synthetases hydroxymethylglutathione	A putative homoglutathione synthetase.
97	PB000526.00.0	nucleolar GTP-binding protein 1, putative	Nucleolar GTP-binding protein 1, putative	Q4Z5T1	crfg nephrectomy thy1 nog1 nephropathy nephritis tbnog1 ischemia proliferate nopp44	A renal failure gene (CFRG) GTP binding like protein
98	PB000747.01.0	merozoite capping protein 1, putative	Merozoite capping protein 1	Q4YCE5	ntpx c107s c112s dot5 thioredoxin peroxidase peroxiredoxin prxqs bcps cys	A putative nuclear thiol peroxidase
